# Supplementary material for: Fine-Scale Structure Analysis Shows Epidemic Patterns of Clonal Complex 95, a Cosmopolitan Escherichia coli Lineage Responsible for Extraintestinal Infection
Source: mSphere. 2017 May 31;2(3):e00168-17. doi: 10.1128/mSphere.00168-17 (PMC5451516; doi:10.1128/mSphere.00168-17)
Supplement: TABLE S1 [file sph003172295st1.xls]

## Sheet: VF Data
Strain	Subgroup Phylogeny	in silico Quadruplex assignment	PCR Quadruplex assignment	in silico O:H type	O-type PCR	H7 PCR	H4 PCR	Source	MLST Warwick	Date of Isolation	Country	aac(3)-Iid	aadA1	aadA2	aadA5	aph(3')-Ia	blaCTX-M	blaTEM-1B	blaTEM-1C	blaTEM-30	cmlA1	dfra12	dfrA14	dfra17	dfrA5	strA	strB	sul1	sul2	sul3	tetA	tetB	tetC	afdA	clbB	cnf1	colE1	ColIa/Ib	etsC	fimH	focG	fyuA	hlyD	ibeA	ireA	iroN	iucC	iutA	kpsE
2H-31-1	A	A	A	O50/O2:H7	O2a	+	-	Human faecal	95	2011	Australia	0	0	0	0	0	0	0	0	0	0	0	0	0	0	0	0	0	0	0	0	0	0	0	1	0	0	0	0	1	0	1	0	0	1	0	0	0	1
2H-327-14	A	A	A	O2:H7	O2a	+	-	Human faecal	95	2011	Australia	0	0	0	0	0	0	1	0	0	0	0	0	0	0	0	0	0	0	0	0	0	0	0	1	0	0	0	0	1	0	1	0	0	1	0	0	0	1
35-9-TI14	A	A	A	O-:H-	O1	-	-	Human terminal ileum biopsy	95	2010	Australia	0	0	0	0	0	0	0	0	0	0	0	0	0	0	0	0	0	0	0	0	0	0	0	1	0	0	0	0	1	0	1	0	0	1	0	0	0	1
39-1-AC10	A	A	A	O-:H-	O1	-	-	Human terminal ileum biopsy	95	2010	Australia	0	0	0	0	0	0	0	0	0	0	0	0	0	0	0	0	0	0	0	0	0	0	0	1	0	0	0	0	1	0	1	0	0	1	0	0	0	1
40-1-R9	A	A	A	O1:H-	O1	-	-	Human rectal biopsy	95	2010	Australia	0	0	0	0	0	0	0	0	0	0	0	0	0	0	0	0	0	0	0	0	0	0	0	1	0	0	0	0	1	0	1	0	0	1	0	0	0	1
45-1-TI1	A	A	A	O1:H7	O1	+	-	Human terminal ileum biopsy	95	2010	Australia	0	0	0	0	0	0	0	1	0	0	0	0	0	0	1	0	0	1	0	0	0	0	0	1	0	0	0	0	1	0	1	0	0	0	0	0	0	1
46-1-TI2	A	A	A	O1:H7	O1	+	-	Human terminal ileum biopsy	95	2010	Australia	0	0	0	0	0	0	0	0	0	0	0	0	0	0	0	0	0	0	0	0	0	0	0	1	0	0	0	0	1	0	1	0	0	1	0	0	0	1
5-2-R8	A	A	A	O-:H7	O2a	+	-	Human rectal biopsy	95	2010	Australia	0	1	0	0	0	0	1	0	0	0	0	0	0	0	0	0	1	0	0	0	0	0	0	1	0	0	0	0	1	0	1	0	0	1	0	0	0	1
56-2-AC5	A	A	A	O2:H7	O2a	+	-	Human ascending colon biopsy	6167 (37,38,19,635,17,11,26)	2010	Australia	0	1	0	0	0	0	0	1	0	0	0	0	0	0	1	0	1	1	0	0	0	0	0	1	0	0	0	0	1	0	1	0	0	1	0	0	0	1
70-4-DC20	A	A	A	O1:H7	O1	+	-	Human descending colon biopsy	95	2010	Australia	0	0	0	0	0	0	0	0	0	0	0	0	0	0	0	0	0	0	0	0	0	0	0	1	0	0	0	0	1	0	1	0	0	1	0	0	0	1
B6H13	A	A	A	O50/O2:H7	O2a	+	-	Human blood	95	2005	France	0	0	0	0	0	0	0	0	0	0	0	0	0	0	0	0	0	0	0	0	0	0	0	1	0	0	0	0	1	0	1	0	0	1	0	0	0	1
BS58	A	A	-	O2:H7	O2a	+	-	Human blood	95	2014	Australia	0	1	0	0	0	0	0	1	0	0	0	0	0	0	1	0	1	1	0	0	0	0	0	1	0	0	0	0	1	0	1	0	0	1	0	0	0	1
BS76	A	A	-	O50/O2:H7	O2a	+	-	Human blood	95	2014	Australia	0	0	0	0	0	0	0	1	0	0	0	0	0	0	1	0	1	1	0	0	0	0	0	1	0	0	0	0	1	0	1	0	0	1	0	0	0	1
CD-27-IM1	A	A	A	O2:H7	O2a	+	-	Human gut resection	95	2010	Australia	0	0	0	0	0	0	0	0	0	0	0	0	0	0	0	0	0	0	0	0	0	0	0	1	0	0	0	0	1	0	1	0	0	1	0	0	0	1
CD-34-LN	A	A	A	O1:H7	O1	+	-	Human gut resection	95	2010	Australia	0	0	0	0	0	0	0	0	0	0	0	0	0	0	0	0	0	0	0	0	0	0	0	1	0	0	0	0	1	0	1	0	0	1	0	0	0	1
DMG-2012	A	A	A	O-:H7	O1	+	-	Human faeces	95	2012	Australia	0	0	0	0	0	0	0	0	0	0	0	0	0	0	0	0	0	0	0	0	0	0	0	1	0	0	0	0	1	0	1	0	0	1	0	0	0	1
E2059	A	A	A	O-:H7	O1	+	-	Water	95	2011	Australia	0	0	0	0	0	0	0	0	0	0	0	0	0	0	0	0	0	0	0	0	0	0	0	1	0	0	0	0	1	0	1	0	0	1	0	0	0	1
E7615	A	A	A	O2:H7	O2a	+	-	Water	95	2013	Australia	0	0	0	0	0	0	0	1	0	0	0	0	0	0	1	1	0	1	0	0	0	0	0	1	0	0	1	1	1	0	1	0	0	0	1	1	1	1
H008	A	A	A	O2:H7	O2a	+	-	Human blood	95	2001	Australia	0	1	0	0	0	0	1	0	0	0	0	0	0	0	0	0	1	0	0	0	0	0	0	1	0	0	0	0	1	0	1	0	0	1	0	0	0	1
H087	A	A	A	O2:H7	O2a	+	-	Human blood	95	2001	Australia	0	1	0	0	0	0	1	0	0	0	0	0	0	0	0	0	1	0	0	0	0	0	0	1	0	0	0	0	1	0	1	0	0	1	0	0	0	1
H112	A	A	A	O1:H7	O1	+	-	Human blood	95	2001	Australia	0	0	0	0	0	0	0	1	0	0	0	0	0	0	0	0	0	0	0	1	0	0	0	1	0	0	1	1	1	0	1	0	0	1	1	1	1	1
H144	A	A	A	O2:H7	O2a	+	-	Human urinary tract	95	2001	Australia	0	1	0	0	0	0	1	0	0	0	0	0	0	0	0	0	1	0	0	0	0	0	0	1	0	0	0	0	1	0	1	0	0	0	0	0	0	1
H148	A	A	A	O2:H7	O2a	+	-	Human urinary tract	95	2001	Australia	0	0	0	0	0	0	0	0	0	0	0	0	0	0	0	0	0	0	0	0	0	0	0	1	0	0	0	0	1	0	1	0	0	1	0	0	0	1
H219	A	A	A	O2:H7	O2a	+	-	Human blood	95	2001	Australia	0	1	0	0	0	0	1	0	0	0	0	0	0	0	0	0	1	0	0	0	0	0	0	1	0	0	0	0	1	0	1	0	0	1	0	0	0	1
H263	A	A	A	O2:H7	O2a	+	-	Human faecal	95	2001	Australia	0	0	0	0	0	0	0	0	0	0	0	0	0	0	0	0	0	0	0	0	0	0	0	1	0	0	0	0	1	0	1	0	0	1	0	0	0	1
H296	A	A	A	O2:H7	O2a	+	-	Human faecal	95	2001	Australia	0	1	0	0	0	0	1	0	0	0	0	0	0	0	0	0	1	0	0	0	0	0	0	1	0	0	0	0	1	0	1	0	0	1	0	0	0	1
H355	A	A	-	O50/O2:H7	O2a	+	-	Human blood	95	2001	Australia	0	1	0	0	0	0	1	0	0	0	0	0	0	0	0	0	1	0	0	0	0	0	0	1	0	0	0	0	1	0	1	0	0	1	0	0	0	1
H397	A	A	A	O1:H7	O1	+	-	Human faecal	95	2001	Australia	0	0	0	0	0	0	1	0	0	0	0	0	0	0	0	0	0	0	0	0	0	0	0	1	0	0	0	0	1	0	1	0	0	0	0	0	0	1
H437	A	A	A	O50/O2:H7	O2a	+	-	Human blood	95	2001	Australia	0	0	0	0	0	0	0	1	0	0	0	0	0	0	1	0	0	1	0	0	0	0	0	1	0	0	0	0	1	0	1	0	0	1	0	0	0	1
H552	A	A	-	O-:H7	O2a	+	-	Human faecal	95	2001	Australia	0	1	0	0	0	0	1	0	0	0	0	0	0	0	0	0	1	0	0	0	0	0	0	1	0	0	0	0	1	0	1	0	0	1	0	0	0	1
H648	A	A	A	O2:H7	O2a	+	-	Human urinary tract	6166 (37,38,19,37,17,11,265)	2001	Australia	0	1	0	0	0	0	1	0	0	0	0	0	0	0	0	0	1	0	0	0	0	0	0	1	0	0	0	0	1	0	1	0	0	1	0	0	0	1
H660	A	A	A	O1:H7	O1	+	-	Human faecal	95	2001	Australia	0	0	0	0	0	0	0	1	0	0	0	0	0	0	0	0	0	0	0	0	0	0	0	1	0	0	0	0	1	0	1	0	0	1	0	0	0	1
HVH_1_4-687616	A	A	ND	O50/O2:H7	ND	ND	ND	UTI induced bacteremia	95	2004	Denmark	0	0	0	0	0	0	0	0	0	0	0	0	0	0	0	0	0	0	0	0	0	0	0	1	0	0	1	1	1	0	1	0	0	1	1	1	1	1
HVH_118_4-7345399	A	A	ND	O1:H7	ND	ND	ND	UTI induced bacteremia	95	2004	Denmark	0	0	0	0	0	0	0	0	0	0	0	0	0	0	0	0	0	0	0	0	0	0	0	1	0	0	0	0	1	0	1	0	0	1	0	0	0	1
HVH_137_4-2124791	A	A	ND	O1:H7	ND	ND	ND	UTI induced bacteremia	95	2004	Denmark	0	0	0	0	0	0	0	0	0	0	0	0	0	0	0	0	0	1	0	0	0	0	0	1	0	0	1	1	1	0	1	0	0	1	1	1	1	1
HVH_192_4-3051617	A	A	ND	O2:H7	ND	ND	ND	UTI induced bacteremia	95	2003	Denmark	0	0	0	0	0	0	0	0	0	0	0	0	0	0	0	0	0	0	0	0	0	0	0	1	0	0	0	0	1	0	1	0	0	1	0	0	1	1
HVH_199_4-5670322	A	A	ND	O2:H7	ND	ND	ND	UTI induced bacteremia	95	2004	Denmark	0	0	0	0	0	0	0	0	0	0	0	0	0	0	0	0	0	0	0	0	0	0	0	1	0	0	0	0	1	0	1	0	0	1	0	0	0	1
HVH_210_4-304280	A	A	ND	O2:H7	ND	ND	ND	UTI induced bacteremia	95	2003	Denmark	0	0	0	0	0	0	0	0	0	0	0	0	0	0	0	0	0	0	0	0	0	0	0	1	0	0	0	0	1	0	1	0	0	1	0	0	0	1
HVH_211_4-3041891	A	A	ND	O1:H7	ND	ND	ND	UTI induced bacteremia	95	2003	Denmark	0	0	0	0	0	0	0	0	0	0	0	0	0	0	0	0	0	0	0	0	0	0	0	1	0	0	1	1	1	0	1	0	0	1	1	1	1	1
HVH_30_4-2661829	A	A	ND	O1:H7	ND	ND	ND	UTI induced bacteremia	95	2003	Denmark	0	0	0	0	0	0	0	0	0	0	0	0	0	0	0	0	0	0	0	0	0	0	0	1	0	0	1	1	1	0	1	0	0	1	1	1	1	1
HVH_35_4-2962667	A	A	ND	O2:H7	ND	ND	ND	UTI induced bacteremia	95	2003	Denmark	0	0	0	0	0	0	0	0	0	0	0	0	0	0	0	0	0	0	0	0	0	0	0	1	0	0	0	0	1	0	1	0	0	1	0	0	0	1
HVH_48_4-2658593	A	A	ND	O1:H7	ND	ND	ND	UTI induced bacteremia	95	2003	Denmark	0	0	0	0	0	0	1	0	0	0	0	0	0	1	1	1	1	1	0	0	0	0	0	1	0	0	1	1	1	0	1	0	0	1	1	1	1	1
HVH_76_4-2538717	A	A	ND	O1:H7	ND	ND	ND	UTI induced bacteremia	95	2003	Denmark	0	0	0	0	0	0	0	0	0	0	0	0	0	0	0	0	0	0	0	0	0	0	0	1	0	0	1	1	1	0	1	0	0	1	1	1	1	1
KTE118	A	A	ND	O1:H7	ND	ND	ND	Human	95	2010	Denmark	0	0	0	0	0	0	0	1	0	0	0	0	0	0	1	0	0	1	0	0	0	0	0	1	0	0	0	0	1	0	1	0	0	1	0	0	0	1
KTE123	A	A	ND	O1:H7	ND	ND	ND	Human	95	2010	Denmark	0	0	0	0	0	0	0	0	0	0	0	0	0	0	0	0	0	0	0	0	0	0	0	1	0	0	1	1	1	0	1	0	0	0	1	1	1	1
KTE22	A	A	ND	O2:H7	ND	ND	ND	Human	95			0	0	0	0	0	0	0	0	0	0	0	0	0	0	0	0	0	0	0	0	0	0	0	1	0	0	1	1	1	0	1	0	0	1	1	1	1	1
KTE58	A	A	ND	O1:H7	ND	ND	ND	Human	95	2010	Denmark	0	0	0	0	0	0	0	1	0	0	0	0	0	0	1	0	0	1	0	0	0	0	0	1	0	0	0	0	1	0	1	0	0	1	0	0	0	1
KTE59	A	A	ND	O1:H7	ND	ND	ND	Human	95	2010	Denmark	0	0	0	0	0	0	0	0	0	0	0	0	0	0	0	0	0	0	0	0	0	0	0	1	0	0	1	1	1	0	1	0	0	1	1	1	1	1
KTE65	A	A	ND	O1:H7	ND	ND	ND	Human	95	2010	Denmark	0	0	0	0	0	0	0	0	0	0	0	0	0	0	0	0	0	0	0	0	0	0	0	1	0	0	1	1	1	0	1	0	0	1	1	1	1	1
M663105	A	A	-	O50/O2:H7	O2a	+	-	Human urinary tract	95	2015	Australia	0	0	0	0	0	0	0	0	0	0	0	0	0	0	0	0	0	0	0	0	0	0	0	1	0	0	0	0	1	0	1	0	0	1	0	0	0	1
SF-166	A	A	ND	O1:H7	ND	ND	ND	Human blood	95	2008	USA	0	0	0	0	0	0	0	0	0	0	0	0	0	0	0	0	0	0	0	0	0	0	0	1	0	0	0	0	1	0	1	0	0	1	0	0	0	1
001-012	B	B	B	O18:H7	O18	+	-	Human faecal	390	2009	France	0	0	0	0	0	0	0	0	0	0	0	0	0	0	0	0	0	0	0	0	0	0	0	1	0	0	1	1	1	0	1	0	1	0	1	1	1	0
003-007	B	B	B	O18ac:H7	O18	+	-	Human faecal	95	2009	France	0	0	0	0	0	0	0	0	0	0	0	0	0	0	0	0	0	0	0	0	0	0	0	1	0	0	0	1	1	0	1	0	1	1	1	1	1	1
003-023	B	B	B	O18:H7	O18	+	-	Human faecal	390 (37,38,86,37,17,11,26)	2010	France	0	0	0	0	0	0	1	0	0	0	0	0	0	0	1	1	0	0	0	0	0	0	0	1	0	0	1	1	1	0	1	0	1	0	1	0	0	1
52-1-TI3	B	B	B	O18:H7	O18	+	-	Human terminal ileum biopsy	95	2010	Australia	0	0	0	0	0	0	1	0	0	0	0	0	0	0	0	0	0	0	0	0	0	0	0	1	1	0	0	0	1	0	1	1	1	0	1	0	0	1
6-1-TC16	B	B	B	O18ac:H7	O18	+	-	Human tranverse colon biopsy	95	2010	Australia	0	0	0	0	0	0	0	0	0	0	0	0	0	0	0	0	0	0	0	0	0	0	0	1	1	0	0	0	1	0	1	1	1	0	0	0	0	1
61-1-TI1	B	B	B	O18:H7	O18	+	-	Human terminal ileum biopsy	95	2010	Australia	0	0	0	0	0	0	1	0	0	0	0	0	0	0	0	0	0	0	0	0	0	0	0	1	1	0	0	0	1	0	1	1	1	0	1	0	0	1
B13E2	B	B	B	O18ac:H7	O18	+	-	Human blood	390	2005	France	0	0	0	0	0	0	0	0	0	0	0	0	0	0	0	0	0	0	0	0	0	0	0	1	0	0	1	1	1	0	1	0	1	1	1	1	1	1
B1J4	B	B	B	O18ac:H7	O18	+	-	Human blood	95	2005	France	0	0	0	0	0	0	0	0	0	0	0	0	0	0	0	0	0	0	0	0	0	0	0	1	0	0	0	1	1	0	1	0	1	0	1	1	1	1
E7087	B	B	B	O18:H7	O18	+	-	Water	95	2013	Australia	0	0	0	0	0	0	0	0	0	0	0	0	0	0	0	0	0	0	0	0	0	0	0	1	1	0	0	0	1	0	1	1	1	0	1	0	0	1
H022	B	B	B	O18:H7	O18	+	-	Human blood	5425 (37,681,19,635,17,11,26)	2001	Australia	0	0	0	0	0	0	0	0	0	0	0	0	0	0	0	0	0	0	0	0	0	0	0	1	1	0	0	0	1	0	1	1	1	0	1	0	0	1
H077	B	B	B	O18:H7	O18	+	-	Human blood	95	2001	Australia	0	0	0	0	0	0	1	0	0	0	0	0	0	0	0	0	0	0	0	0	0	1	0	1	1	0	0	0	1	0	1	1	1	0	1	0	0	1
H083	B	B	B	O18ac:H7	O18	+	-	Human blood	95	2001	Australia	0	0	0	0	0	0	1	0	0	0	0	0	0	0	0	0	0	0	0	0	0	0	0	1	0	0	0	1	1	0	1	0	1	0	1	1	1	1
H104	B	B	B	O18:H7	O18	+	-	Human blood	95	2001	Australia	0	0	0	0	0	0	0	0	0	0	0	0	0	0	0	0	0	0	0	0	0	0	0	1	1	0	0	0	1	0	1	1	1	0	1	0	0	1
H249	B	B	B	O18:H7	O18	+	-	Human urinary tract	95	2001	Australia	0	0	0	0	0	0	1	0	0	0	0	0	0	0	0	0	0	0	0	0	0	0	0	1	1	0	0	1	1	0	1	1	1	0	1	0	0	1
H305	B	B	B	O18:H7	O18	+	-	Human faecal	95	2001	Australia	0	0	0	0	0	0	0	0	0	0	0	0	0	0	0	0	0	0	0	0	0	0	0	1	1	0	0	0	1	0	1	1	1	0	1	0	0	1
H413	B	B	B	O18:H7	O18	+	-	Human faecal	95	2001	Australia	0	0	0	0	0	0	0	0	0	0	0	0	0	0	0	0	0	0	0	0	0	0	0	1	1	0	0	0	1	0	1	1	1	0	0	1	1	1
H461	B	B	B	O18:H7	O18	+	-	Human faecal	95	2001	Australia	0	0	0	0	0	0	0	1	0	0	0	0	0	0	0	0	0	0	0	1	0	0	0	1	0	0	1	1	1	0	1	0	1	1	1	1	1	1
H504	B	B	B	O18ac:H7	O18	+	-	Human faecal	95	2001	Australia	0	0	0	0	0	0	0	0	0	0	0	0	0	0	0	0	0	0	0	0	0	0	0	1	1	0	0	0	1	0	1	1	1	0	1	0	0	1
HVH_126_4-6033225	B	B	ND	O18:H7	ND	ND	ND	UTI induced bacteremia	95	2004	Denmark	0	0	0	0	0	0	0	0	0	0	0	0	0	0	0	0	0	0	0	0	0	0	0	1	0	0	1	1	1	0	1	0	1	0	1	1	1	1
HVH_42_2100061	B	B	ND	O18:H7	ND	ND	ND	UTI induced bacteremia	95	2003	Denmark	0	0	0	0	0	0	1	0	0	0	0	0	0	0	1	1	0	1	0	0	0	0	0	1	0	0	0	0	1	0	1	0	1	0	1	0	0	1
HVH_80_4-2428830	B	B	ND	O18:H7	ND	ND	ND	UTI induced bacteremia	390	2003	Denmark	0	0	0	0	0	0	1	0	0	0	0	0	0	1	1	1	0	1	0	1	0	0	0	1	0	0	1	1	1	0	1	0	1	0	1	1	1	1
IHE3034	B	B	ND	O18:H7	ND	ND	ND	Human neonatal meningitis	95	1990	Finland		0	0	0		0	0	0		0	0		0	0	0	0	0	0	0	0	0	0	0	1	0	0	0	0	1	0	1	0	1	0	1	0	0	1
KTE180	B	B	ND	O18:H7	ND	ND	ND		5388 (37,38,19,37,418,11,26)			0	0	0	0	0	0	0	0	0	0	0	0	0	0	0	0	0	0	0	0	0	0	0	1	0	0	1	1	1	0	1	0	1	0	1	1	1	1
KTE55	B	B	ND	O18:H7	ND	ND	ND	Human	95	2010	Denmark	0	0	0	0	0	0	0	0	0	0	0	0	0	0	0	0	0	0	0	0	0	0	0	1	1	0	0	0	1	0	1	1	1	1	1	0	0	1
PMV-1	B	B	ND	O18:H7	ND	ND	ND		95			0	0	0	0	0	0	0	0	0	0	0	0	0	0	0	0	0	0	0	0	0	0	0	1	0	0	0	0	1	0	1	0	1	0	1	0	0	1
R527	B	B	B	O18:H7	O18	+	-	Lizard faeces	95	2001	Australia	0	0	0	0	0	0	0	0	0	0	0	0	0	0	0	0	0	0	0	0	0	0	0	1	1	0	0	1	1	0	1	1	1	0	1	1	1	1
SF-173	B	B	ND	O18:H7	ND	ND	ND	Human blood	95	2008	USA	0	0	0	0	0	0	0	0	0	0	0	0	0	0	0	0	0	0	0	0	0	0	0	1	1	0	0	0	1	0	1	1	1	0	1	0	0	1
UM146a	B	B	ND	O18:H7	ND	ND	ND	Human gut biopsy	643 (37,38,19,37,95,11,26)			0	0	0	0	0	0	0	0	0	0	0	0	0	0	0	0	0	0	0	0	0	0	0	1	1	0	0	0	1	0	1	1	1	0	1	0	0	1
UMEA_3298-1	B	B	ND	O18:H7	ND	ND	ND	UTI induced bacteremia	95	1995	Sweden	0	0	0	0	0	0	0	0	0	0	0	0	0	0	0	0	0	0	0	0	0	0	0	1	1	0	0	0	1	0	1	1	1	0	1	0	0	1
UMEA_3834-1	B	B	ND	O18:H7	ND	ND	ND	UTI induced bacteremia	95	1996	Sweden	0	0	0	0	0	0	0	0	0	0	0	0	0	0	0	0	0	0	0	0	0	0	0	1	1	0	0	0	1	0	1	1	1	0	1	0	0	1
UTI89	B	B	B	O18:H7	O18	+	-	Human urinary tract	95	2000																								0	1	1	0	0	0	1	0	1	1	1	0	1	0	0	1
A1-66	C	C	C	O1:H7	O1	+	-	Retail poultry meat	95	2010	Australia	0	0	0	0	0	0	0	0	0	0	0	0	0	0	0	0	0	0	0	0	1	0	0	0	0	1	1	1	1	0	1	0	0	1	1	1	1	1
004-008	C	C	C	O25:H4	O25b	-	+	Human faecal	95	2010	France	0	0	0	0	0	0	0	0	0	0	0	0	0	0	0	0	0	0	0	0	0	0	0	0	0	0	1	0	1	0	1	0	0	1	1	0	0	1
2H-265-13	C	C	C	O25:H4	O25b	-	+	Human faecal	95 (37,38,19,37,17,11,26)	2011	Australia	0	1	1	0	0	0	0	0	0	1	1	0	0	0	0	0	0	0	1	0	0	0	0	0	0	1	0	1	1	0	1	0	0	1	0	1	1	1
2H-276-5	C	C	C	O-:H7	O1	+	-	Human faecal	95	2011	Australia	0	0	0	0	0	0	0	0	0	0	0	0	0	0	0	0	0	0	0	0	1	0	0	0	0	1	1	1	1	0	1	0	0	1	1	1	1	1
62-2-TI6	C	C	C	O1:H7	O1	+	-	Human terminal ileum biopsy	95	2010	Australia	0	0	0	0	0	0	0	0	0	0	0	0	0	0	0	0	0	0	0	0	1	0	0	0	0	1	1	1	1	0	1	0	0	1	1	1	1	1
APEC-O1	C	C	C	O1:H7	O1	+	-	Turkey lung	95		Reference																							0	0	0	0	0	0	1	0	1	0	1	1	0	0	0	1
BS11	C	C	C	O25:H4	O25b	-	+	Human blood	95	2014	Australia	0	0	0	1	0	0	1	0	0	0	0	0	1	0	0	0	1	0	0	0	0	0	0	0	0	1	1	1	1	0	1	0	0	1	1	1	1	1
BS117	C	C	C	O25:H4	O25b	-	+	Human blood	95	2014	Australia	0	1	1	0	0	0	1	0	0	1	1	0	0	0	0	0	0	0	1	0	1	0	0	0	0	0	0	1	1	0	1	0	0	1	1	1	1	1
BS14	C	C	C	O1:H7	O1	+	-	Human blood	95	2014	Australia	0	0	0	0	1	0	1	0	0	0	0	0	0	1	1	1	1	1	0	0	1	0	0	0	0	0	1	1	1	0	1	0	0	1	1	1	1	1
BS165	C	C	C	O25:H4	O25b	-	+	Human blood	95	2014	Australia	0	1	1	0	0	1	1	0	0	1	1	0	0	0	0	0	0	0	0	0	0	0	0	0	0	1	0	0	1	0	1	0	0	1	0	1	1	1
BS20	C	C	C	O25:H4	O25b	-	+	Human blood	95	2014	Australia	0	1	1	0	0	0	1	0	0	1	1	0	0	0	0	0	0	0	1	0	1	0	0	0	0	1	0	1	1	0	1	0	0	1	1	1	1	1
BS36	C	C	C	O1:H7	O1	+	-	Human blood	95	2014	Australia	0	0	0	0	0	0	0	0	0	0	0	0	0	0	0	0	0	0	0	0	1	0	0	0	0	1	1	1	1	0	1	0	0	1	1	1	1	1
BS87	C	C	C	O25:H4	O25b	-	+	Human blood	6168 (37,808,19,37,17,11,26)	2014	Australia	0	0	0	0	0	0	0	0	0	0	0	0	0	0	0	0	0	0	0	0	0	0	0	0	0	1	1	1	1	0	1	0	0	1	1	1	1	1
C2-110	C	C	C	O-:H7	O1	+	-	Retail poultry meat	95	2014	Australia	0	0	0	0	0	0	0	0	0	0	0	0	0	0	0	0	0	0	0	0	1	0	0	0	0	1	1	1	1	0	1	0	0	1	1	1	1	1
C2-117	C	C	C	O-:H7	O1	+	-	Retail poultry meat	95	2014	Australia	0	0	0	0	0	0	0	0	0	0	0	0	0	0	0	0	0	0	0	0	1	0	0	0	0	1	1	1	1	0	1	0	0	1	1	1	1	1
C4-33	C	C	C	O-:H7	O1	+	-	Retail poultry meat	95	2014	Australia	0	0	0	0	0	0	0	0	0	0	0	0	0	0	0	0	0	0	0	0	1	0	0	0	0	1	1	1	1	0	1	0	0	1	1	1	1	1
C4-34	C	C	C	O1:H7	O1	+	-	Retail poultry meat	95	2014	Australia	0	0	0	0	0	0	0	0	0	0	0	0	0	0	0	0	0	0	0	0	1	0	0	0	0	1	1	1	1	0	1	0	0	1	1	1	1	1
C4-35	C	C	C	O-:H7	O1	+	-	Retail poultry meat	95	2014	Australia	0	0	0	0	0	0	0	0	0	0	0	0	0	0	0	0	0	0	0	0	1	0	0	0	0	1	1	1	1	0	1	0	0	1	1	1	1	1
H252	C	C	C	O1:H7	O1	+	-	Human faecal	95	2001	Australia	0	0	0	0	0	0	0	0	0	0	0	0	0	0	0	0	0	0	0	0	0	0	0	0	0	0	1	1	1	0	1	0	0	1	1	1	1	1
H358	C	C	C	O1:H7	O1	+	-	Human urinary tract	95	2001	Australia	0	0	0	0	0	0	0	0	0	0	0	0	0	0	0	0	0	0	0	0	1	0	0	0	0	1	1	1	1	0	1	0	0	1	1	1	1	1
HVH_180_4-3051617	C	C	ND	O25:H4	ND	ND	ND	UTI induced bacteremia	95	2003	Denmark	0	0	0	1	0	0	1	0	0	0	0	0	1	0	0	0	1	0	0	0	0	0	0	0	0	1	1	1	1	0	1	0	0	1	1	1	1	1
HVH_73_4-2393174	C	C	ND	O25:H4	ND	ND	ND	UTI induced bacteremia	95	2003	Denmark	0	0	0	1	0	0	1	0	0	0	0	0	1	0	0	0	1	0	0	0	0	0	0	0	0	1	1	1	1	0	1	0	0	1	1	1	1	1
KTE179	C	C	ND	O2:H7	ND	ND	ND	Human	95			0	0	0	0	0	0	0	0	0	0	0	0	0	0	0	0	0	0	0	0	0	0	0	1	0	0	1	1	1	0	1	0	0	1	1	1	1	1
KTE229	C	C	ND	O2:H7	ND	ND	ND	Human	95	2010		0	0	0	0	0	0	0	0	0	0	0	0	0	0	0	0	0	0	0	0	0	0	0	1	0	0	1	1	1	0	1	0	0	1	1	1	1	1
M638178	C	C	C	O25:H4	O25b	-	+	Human urinary tract	95	2015	Australia	0	0	0	1	0	0	1	0	0	0	0	0	1	0	0	0	1	0	0	0	0	0	0	0	0	1	1	1	1	0	1	0	0	1	1	1	1	1
M638866	C	C	C	O1:H7	O1	+	-	Human urinary tract	95	2015	Australia	0	0	0	0	0	0	0	0	0	0	0	0	0	0	0	0	0	0	0	0	1	0	0	0	0	1	1	1	1	0	1	0	0	1	1	1	1	1
M644693	C	C	C	O1:H7	O1	+	-	Human urinary tract	95	2015	Australia	0	0	0	0	0	0	0	0	0	0	0	0	0	0	0	0	0	0	0	0	1	0	0	0	0	1	0	0	1	0	1	0	0	1	0	0	0	1
M652995	C	C	C	O-:H7	O1	+	-	Human urinary tract	95	2015	Australia	0	0	0	0	0	0	0	0	0	0	0	0	0	0	0	0	0	0	0	1	1	0	0	0	0	1	1	1	1	0	1	0	0	1	1	1	1	1
M660875	C	C	C	O-:H7	O1	+	-	Human faecal	95	2015	Australia	0	0	0	0	0	0	0	0	0	0	0	0	0	0	0	0	0	0	0	0	1	0	0	0	0	1	1	1	1	0	1	0	0	1	1	1	1	1
M660876	C	C	C	O-:H7	O1	+	-	Human faecal	95	2015	Australia	0	0	0	0	0	0	0	0	0	0	0	0	0	0	0	0	0	0	0	0	1	0	0	0	0	1	1	1	1	0	1	0	0	1	1	1	1	1
M663475	C	C	C	O1:H7	O1	+	-	Human urinary tract	95	2015	Australia	0	0	0	0	0	0	0	0	0	0	0	0	0	0	0	0	0	0	0	0	1	0	0	0	0	1	1	1	1	0	1	0	0	1	1	1	1	1
M663940	C	C	C	O1:H7	O1	+	-	Human urinary tract	95	2015	Australia	0	0	0	0	0	0	0	0	0	0	0	0	0	0	0	0	0	0	0	0	1	0	0	0	0	1	1	1	1	0	1	0	0	1	1	1	1	1
M665752	C	C	C	O25:H4	O25b	-	+	Human urinary tract	95	2015	Australia	0	0	0	0	0	0	0	1	0	0	0	0	0	0	1	0	0	1	0	0	0	0	0	0	0	1	1	1	1	0	1	0	0	1	1	1	1	1
M671335	C	C	C	O1:H7	O1	+	-	Human urinary tract	95	2015	Australia	0	0	0	0	0	0	0	0	0	0	0	0	0	0	0	0	0	0	0	0	0	0	0	0	0	1	1	1	1	0	1	0	0	1	1	1	1	1
M673438	C	C	C	O1:H7	O1	+	-	Human urinary tract	95	2015	Australia	0	0	0	0	0	0	0	0	0	0	0	0	0	0	0	0	0	0	0	0	1	0	0	0	0	1	1	1	1	0	1	0	0	1	1	1	1	1
M675220	C	C	-	O1:H7	O1	+	-	Human faecal	95	2015	Australia	0	0	0	1	0	0	0	0	0	0	0	0	1	0	1	1	1	1	0	0	1	0	0	0	0	1	0	0	1	0	1	0	0	1	0	0	0	1
M710019	C	C	C	O1:H7	O1	+	-	Human faecal	95	2015	Australia	0	0	0	0	0	0	0	1	1	0	0	0	0	0	1	0	0	1	0	0	1	0	0	0	0	1	1	1	1	0	1	0	0	1	1	1	1	1
SF-468	C	C	ND	O25:H4	ND	ND	ND	Human blood	95	2010	USA	0	0	0	0	0	0	0	0	0	0	0	0	0	0	0	0	0	0	0	0	0	0	0	0	0	0	0	0	1	0	1	0	0	1	0	0	0	1
W1-58	C	C	C	O1:H7	O1	+	-	Retail poultry meat	95	2014	Australia	0	0	0	0	0	0	0	0	0	0	0	0	0	0	0	0	0	0	0	0	1	0	0	0	0	1	1	1	1	0	1	0	0	1	1	1	1	1
W2-47	C	C	C	O1:H7	O1	+	-	Retail poultry meat	95	2014	Australia	0	0	0	0	0	0	0	0	0	0	0	0	0	0	0	0	0	0	0	0	1	0	0	0	0	1	1	1	1	0	1	0	0	1	1	1	1	1
W2-49	C	C	C	O-:H7	O1	+	-	Retail poultry meat	95	2014	Australia	0	0	0	0	0	0	0	0	0	0	0	0	0	0	0	0	0	0	0	0	1	0	0	0	0	1	1	1	1	0	1	0	0	1	1	1	1	1
W2-53	C	C	C	O1:H7	O1	+	-	Retail poultry meat	95	2014	Australia	0	0	0	0	0	0	0	0	0	0	0	0	0	0	0	0	0	0	0	0	1	0	0	0	0	1	1	1	1	0	1	0	0	1	1	1	1	1
W4-32	C	C	C	O1:H7	O1	+	-	Retail poultry meat	95	2014	Australia	0	0	0	0	0	0	0	0	0	0	0	0	0	0	0	0	0	0	0	0	1	0	0	0	0	1	1	1	1	0	1	0	0	1	1	1	1	1
W4-33	C	C	C	O1:H7	O1	+	-	Retail poultry meat	95	2014	Australia	0	0	0	0	0	0	0	0	0	0	0	0	0	0	0	0	0	0	0	0	1	0	0	0	0	1	1	1	1	0	1	0	0	1	1	1	1	1
W4-35	C	C	C	O-:H7	O1	+	-	Retail poultry meat	95	2014	Australia	0	0	0	0	0	0	0	0	0	0	0	0	0	0	0	0	0	0	0	0	1	0	0	0	0	1	1	1	1	0	1	0	0	1	1	1	1	1
W4-37	C	C	C	O-:H7	O1	+	-	Retail poultry meat	95	2014	Australia	0	0	0	0	0	0	0	0	0	0	0	0	0	0	0	0	0	0	0	0	1	0	0	0	0	1	1	1	1	0	1	0	0	1	1	1	1	1
W4-39	C	C	C	O1:H7	O1	+	-	Retail poultry meat	95	2014	Australia	0	0	0	0	0	0	0	0	0	0	0	0	0	0	0	0	0	0	0	0	1	0	0	0	0	1	1	1	1	0	1	0	0	1	1	1	1	1
025-007	D	D	D	O50/O2:H4	O2a	-	+	Human faecal	95	2009	France	0	0	0	0	0	0	0	0	0	0	0	0	0	0	0	0	0	0	0	0	0	0	0	0	0	0	1	1	1	0	1	0	0	1	1	1	1	1
032-003	D	D & C	D & C	O1:H7	O1	+	-	Human faecal	95	2010	France	0	0	0	0	0	0	0	0	0	0	0	0	0	0	0	0	0	0	0	0	0	0	0	0	0	0	1	1	1	0	1	0	0	1	1	1	1	1
034-018	D	D	D	O1:H7	O1	+	-	Human faecal	421 (37,38,19,37,17,8,26)	2011	France	0	0	0	0	0	0	0	0	0	0	0	0	0	0	0	0	0	0	0	0	0	0	0	0	0	0	0	0	1	0	1	1	0	1	1	1	1	1
B1E5	D	D	D	O45:H7	O45a	+	-	Human blood	95	2005	France	0	0	0	0	0	0	0	0	0	0	0	0	0	0	0	0	0	0	0	0	0	0	0	0	0	0	0	0	1	0	1	0	0	1	0	0	0	1
B1I8	D	D & C	D & C	O2:H4	O2a	-	+	Human blood	95	2005	France	0	0	0	0	0	0	0	0	0	0	0	0	0	0	0	0	0	0	0	0	0	0	0	0	0	0	1	1	1	0	1	0	0	1	1	1	1	1
B2E2	D	D	D	O1:H7	O1	+	-	Human blood	421	2005	France	0	0	0	0	0	0	0	0	0	0	0	0	0	0	0	0	0	0	0	0	0	0	0	0	0	0	0	0	1	0	1	1	0	1	1	1	1	1
B5C3	D	D	D	O45:H7	O45a	+	-	Human blood	95	2005	France	0	0	0	0	0	0	0	1	0	0	0	0	0	0	0	0	0	0	0	1	0	0	0	0	0	0	0	1	1	0	1	0	0	1	1	1	1	1
B5H8	D	D & C	D & C	O1:H7	O1	+	-	Human blood	95	2005	France	0	0	0	0	0	0	0	0	0	0	0	0	0	0	0	0	0	0	0	0	0	0	0	0	0	0	1	1	1	0	1	0	0	1	1	1	1	1
C3-27	D	D	D	O1:H7	O1	+	-	Retail poultry meat	95	2014	Australia	0	0	0	0	0	0	0	0	0	0	0	0	0	0	0	0	0	0	0	0	0	0	0	0	0	0	1	1	1	0	1	0	0	1	1	1	1	1
C3-28	D	D	D	O-:H7	O1	+	-	Retail poultry meat	95	2014	Australia	0	0	0	0	0	0	0	0	0	0	0	0	0	0	0	0	0	0	0	0	0	0	0	0	0	0	1	1	1	0	1	0	0	1	1	1	1	1
H365	D	D	D	O1:H7	O1	+	-	Human urinary tract	95	2001	Australia	0	0	0	0	0	0	0	1	0	0	0	0	0	0	0	0	0	0	0	0	0	0	0	0	0	1	1	1	1	0	1	0	0	1	1	1	1	1
H434	D	D	D	O2:H4	O2a	-	+	Human blood	95	2001	Australia	0	0	0	0	0	0	0	0	0	0	0	0	0	0	0	0	0	0	0	0	0	0	0	0	0	1	1	1	1	0	1	0	0	1	1	1	1	1
HM605	D	D & C	ND	O1:H7	ND	ND	ND		95			0	0	0	0	0	0	0	0	0	0	0	0	0	0	1	1	0	1	0	0	0	0	0	0	0	0	1	1	1	0	1	0	0	1	1	1	1	1
HVH_102_4-6906788	D	D & C	ND	O1:H7	ND	ND	ND	UTI induced bacteremia	95	2004	Denmark	0	0	0	0	0	0	0	0	0	0	0	0	0	0	0	0	0	0	0	0	0	0	0	0	0	0	1	1	1	0	1	0	0	1	1	1	1	1
HVH_170_4-3026949	D	D	ND	O45:H7	ND	ND	ND	UTI induced bacteremia	95	2003	Denmark	0	0	0	0	0	0	1	0	0	0	0	0	0	0	0	0	0	0	1	0	0	0	0	0	0	1	1	1	1	0	1	0	0	1	1	1	1	1
HVH_191_3-9341900	D	D	ND	O45:H7	ND	ND	ND	UTI induced bacteremia	95	2003	Denmark	0	0	0	0	0	0	0	0	0	0	0	0	0	0	0	0	0	0	0	0	0	0	0	0	0	0	1	1	1	0	1	0	0	1	1	1	1	1
HVH_196_4-4530470	D	D	ND	O1:H7	ND	ND	ND	UTI induced bacteremia	421	2004	Denmark	0	0	0	0	0	0	0	0	0	0	0	0	0	0	0	0	0	0	0	0	0	0	0	0	0	0	0	0	1	0	1	1	0	1	1	1	0	1
HVH_201_4-4459431	D	D & C	ND	O1:H7	ND	ND	ND	UTI induced bacteremia	95	2003	Denmark	0	0	0	0	0	0	0	1	0	0	0	0	0	0	0	0	0	0	0	0	0	0	0	0	0	0	1	1	1	0	1	0	0	1	1	1	1	1
HVH_203_4-3126218	D	D & C	ND	O1:H7	ND	ND	ND	UTI induced bacteremia	95	2003	Denmark	0	0	0	0	0	0	0	0	0	0	0	0	0	0	0	0	0	0	0	0	0	0	0	0	0	0	1	1	1	0	1	0	0	1	1	1	1	1
HVH_217_4-10228606	D	D	ND	O45:H7	ND	ND	ND	UTI induced bacteremia	95	2003	Denmark	0	0	0	0	0	0	0	1	0	0	0	0	0	0	0	0	0	0	0	1	0	0	0	0	0	0	1	1	1	0	1	0	0	1	1	1	1	1
HVH_32_4-3773988	D	D	ND	O2:H4	ND	ND	ND	UTI induced bacteremia	95	2003	Denmark	0	0	0	0	0	0	1	0	0	0	0	1	0	0	1	1	0	1	0	0	0	0	0	0	0	0	0	1	1	0	1	0	0	1	1	1	1	1
HVH_5_4-7148410	D	D & C	ND	O1:H7	ND	ND	ND	UTI induced bacteremia	95	2004	Denmark	0	0	0	0	0	0	0	0	0	0	0	0	0	0	0	0	0	0	0	0	0	0	0	0	0	0	1	1	1	0	1	0	0	1	1	1	1	1
IBTT13	D	D & C	D & C	O1:H7	O1	+	-		95	2012	France	0	0	0	0	0	0	0	0	0	0	0	0	0	0	0	0	0	0	0	0	0	0	0	0	0	0	1	1	1	0	1	0	0	1	1	1	1	1
KTE176	D	D	ND	O1:H7	ND	ND	ND		421			0	0	0	0	0	0	0	0	0	0	0	0	0	0	0	0	0	0	0	0	0	0	0	0	0	0	0	0	1	0	1	1	0	1	1	1	1	1
KTE227	D	D	ND	O1:H7	ND	ND	ND		421	2010	Denmark	0	0	0	0	0	0	0	0	0	0	0	0	0	0	0	0	0	0	0	0	0	0	0	0	0	0	0	0	1	0	1	1	0	1	1	1	1	1
KTE5	D	D	ND	O45:H7	ND	ND	ND	Human	95			0	0	0	0	0	0	0	1	0	0	0	0	0	0	0	0	0	0	0	1	0	0	0	0	0	0	1	1	1	0	1	0	0	0	1	1	1	1
KTE62	D	D	ND	O1:H7	ND	ND	ND	Human	95	2010	Denmark	0	0	0	0	0	0	0	0	0	0	0	0	0	1	0	0	0	0	0	0	0	0	0	0	0	0	1	1	1	0	1	0	0	1	1	1	1	1
KTE7	D	D	ND	O45:H7	ND	ND	ND	Human	95			0	0	0	0	0	0	0	1	0	0	0	0	0	0	0	0	0	0	0	1	0	0	0	0	0	0	1	1	1	0	1	0	0	0	1	1	1	1
M638488	D	-	-	O50/O2:H4	O2a	-	+	Human urinary tract	95	2015	Australia	1	0	0	0	0	0	1	0	0	0	0	0	1	0	1	1	0	1	0	1	0	0	0	1	0	1	0	0	1	0	1	0	0	1	1	1	1	1
S88	D	D	D	O45:H7	O45a	+	-	Human neonatal meningitis	95	1999	France																							0	0	0	0	0	0	1	0	1	0	0	1	0	0	0	1
SF-088	D	D	ND	O1:H7	ND	ND	ND	Human blood	95	2007	USA	0	0	0	0	0	0	0	0	0	0	0	0	0	0	0	0	0	0	0	0	0	0	0	0	0	0	0	0	1	0	1	0	0	1	0	0	0	1
UMEA_3162-1	D	D	ND	O45:H7	ND	ND	ND	UTI induced bacteremia	5407 (460,38,19,37,17,11,26)	1997	Sweden	0	0	0	0	0	0	0	0	0	0	0	0	0	0	0	0	0	0	0	0	0	0	0	0	0	0	1	1	1	0	1	0	0	1	1	1	1	1
UMEA_3203-1	D	D	ND	O1:H7	ND	ND	ND	UTI induced bacteremia	95	1995	Sweden	0	0	0	0	0	0	0	0	0	0	0	0	0	0	0	0	0	0	0	0	0	0	0	0	0	0	1	1	1	0	1	0	0	1	1	1	1	1
UMEA_3206-1	D	D	ND	O1:H7	ND	ND	ND	UTI induced bacteremia	95	1995	Sweden	0	0	0	0	0	0	0	0	0	0	0	0	0	0	0	0	0	0	0	0	0	0	0	0	0	0	1	1	1	0	1	0	0	1	1	1	1	1
UMEA_3662-1	D	D & C	ND	O1:H7	ND	ND	ND	UTI induced bacteremia	95	1996	Sweden	0	0	0	0	0	0	0	0	0	0	0	0	0	0	0	0	0	0	0	0	0	0	0	0	0	0	1	1	1	0	1	0	0	1	1	1	1	1
UMEA_3702-1	D	D	ND	O1:H7	ND	ND	ND	UTI induced bacteremia	95	1996	Sweden	0	0	0	0	0	0	0	0	0	0	0	0	0	0	0	0	0	0	0	0	0	0	0	0	0	0	1	1	1	0	1	0	0	0	1	1	1	1
UMEA_3893-1	D	D	ND	O45:H7	ND	ND	ND	UTI induced bacteremia	95	1996	Sweden	0	0	0	0	0	0	0	0	0	0	0	0	0	0	0	0	0	0	0	0	0	0	0	0	0	0	0	0	1	0	1	0	0	1	0	0	0	1
H244	D	D	D	O1:H7	O1	+	-	Human urinary tract	95	2001	Australia	0	0	0	0	0	0	0	0	0	0	0	0	0	0	0	0	0	0	0	0	0	0	0	0	0	0	1	1	1	0	1	0	0	1	1	1	1	1
032-001	E	E	E	O50/O2:H4	O2a	-	+	Human faecal	95	2010	France	0	0	0	0	0	0	0	0	0	0	0	0	0	0	0	0	0	0	0	0	0	0	0	0	0	0	0	0	1	0	1	0	0	1	0	0	0	1
2H-68-14	E	E	E	O2:H4	O2a	-	+	Human faecal	95	2011	Australia	0	0	0	1	0	1	0	0	0	0	0	0	1	0	0	0	1	0	0	0	0	0	0	0	0	0	1	0	1	0	1	0	0	1	0	1	1	1
BS142	E	E	E	O50/O2:H4	O2a	-	+	Human blood	95	2014	Australia	0	0	0	0	0	0	1	0	0	0	0	0	0	1	1	1	0	1	0	0	0	0	0	1	0	1	1	1	1	0	1	0	0	1	1	1	1	1
BS150	E	E	E	O2:H4	O2a	-	+	Human blood	95	2014	Australia	0	0	0	0	0	0	1	0	0	0	0	1	0	0	1	1	0	1	0	1	0	0	0	0	0	0	0	0	1	0	1	0	0	1	0	1	1	1
BS157	E	E	E	O50/O2:H4	O2a	-	+	Human blood	95	2014	Australia	0	0	0	0	0	0	0	1	0	0	0	0	0	0	0	0	0	0	0	0	0	0	0	1	0	1	1	0	1	0	1	0	0	1	1	1	1	1
BS84	E	E	E	O2:H4	O2a	-	+	Human blood	95	2014	Australia	0	0	1	0	0	0	0	0	0	0	1	0	0	0	0	0	1	0	0	0	0	0	0	0	0	0	0	0	1	0	1	0	0	1	0	1	1	1
CD-62-LN-E12	E	E	E	O2:H4	O2a	-	+	Human gut resection	95	2010	Australia	0	0	0	0	0	0	1	0	0	0	0	0	0	0	0	0	0	0	0	0	0	0	0	1	0	1	0	0	1	0	1	0	0	1	0	0	0	1
H062	E	E	E	O2:H4	O2a	-	+	Human urinary tract	95	2001	Australia	0	0	0	0	0	0	1	0	0	0	0	0	0	1	0	0	1	0	0	0	0	0	0	1	0	1	1	1	1	0	1	0	0	1	1	1	1	1
H140	E	E	E	O2:H4	O2a	-	+	Human urinary tract	95	2001	Australia	0	0	0	0	0	0	0	0	0	0	0	0	0	0	0	0	0	0	0	0	0	0	0	0	0	0	0	1	1	0	1	0	0	1	1	1	1	1
HVH_127_4-7303629	E	E	ND	O2:H4	ND	ND	ND	UTI induced bacteremia	95	2004	Denmark	0	0	0	0	0	0	0	0	0	0	0	0	0	0	0	0	0	0	0	0	0	0	0	1	0	0	1	0	1	0	1	0	0	1	1	1	1	1
HVH_222_4-2977443	E	E	ND	O2:H4	ND	ND	ND	UTI induced bacteremia	95	2003	Denmark	0	0	0	0	0	0	0	0	0	0	0	0	0	0	0	0	0	0	0	0	0	0	0	0	0	0	1	1	1	0	1	0	0	1	1	1	1	1
HVH_59_4-1119338	E	E	ND	O2:H4	ND	ND	ND	UTI induced bacteremia	95	2003	Denmark	0	0	0	0	0	0	0	1	0	0	0	0	0	0	1	1	0	1	0	1	0	0	0	0	0	0	1	1	1	0	1	0	0	1	1	1	1	1
KOEGE 32 66a	E	E	ND	O50/O2:H4	ND	ND	ND	UTI induced bacteremia	95		Denmark	0	0	0	0	0	0	0	0	0	0	0	0	0	0	1	1	0	1	0	0	0	0	0	1	0	1	0	0	1	0	1	0	0	1	1	1	1	1
KTE240	E	E	ND	O2:H4	ND	ND	ND		95	2010		0	0	0	0	0	0	0	0	0	0	0	0	0	1	0	0	0	0	0	0	0	0	0	0	0	0	1	1	1	0	1	0	0	1	1	1	1	1
KTE3	E	E	ND	O2:H4	ND	ND	ND	Human	95			0	0	0	0	0	0	0	0	0	0	0	0	0	0	1	1	0	1	0	0	0	0	0	0	0	0	0	1	1	0	1	0	0	1	0	1	1	1
KTE4	E	E	ND	O2:H4	ND	ND	ND	Human	95			0	0	0	0	0	0	0	0	0	0	0	0	0	0	1	1	0	1	0	0	0	0	0	0	0	0	0	1	1	0	1	0	0	1	0	1	1	1
M652535	E	E	E	O2:H4	O2a	-	+	Human urinary tract	95	2015	Australia	0	0	0	0	0	0	0	0	0	0	0	0	0	0	0	0	0	0	0	0	0	0	0	0	0	0	0	0	1	0	1	0	0	1	0	1	1	1
M653497	E	E	E	O50/O2:H4	O2a	-	+	Human urinary tract	95	2015	Australia	0	0	0	0	0	0	0	0	0	0	0	0	0	0	0	0	0	0	0	0	0	0	0	1	0	1	1	0	1	0	1	0	0	1	1	1	1	1
M658539	E	E	E	O2:H4	O2a	-	+	Human faecal	5357 (37,38,19,37,412,11,26)	2015	Australia	0	0	0	0	0	0	0	0	0	0	0	0	0	0	0	0	0	0	0	0	0	0	0	0	0	1	0	0	1	0	1	0	0	1	0	0	0	1
M666694	E	E	E	O2:H4	O2a	-	+	Human urinary tract	95	2015	Australia	0	0	0	0	0	0	1	0	0	0	0	0	0	1	1	1	0	1	0	0	0	0	0	1	0	0	1	1	1	0	1	0	0	1	1	1	1	1
M668546	E	E	E	O2:H4	O2a	-	+	Human urinary tract	95	2015	Australia	0	0	0	0	0	0	1	0	0	0	0	0	0	0	0	0	0	0	0	0	0	0	0	1	0	1	1	0	1	0	1	0	0	1	1	1	1	1
M676943	E	E	-	O2:H4	O2a	-	+	Human faecal	95	2015	Australia	0	0	0	0	0	0	0	0	0	0	0	0	0	0	0	0	0	0	0	0	0	0	0	0	0	1	0	0	1	0	1	0	0	1	0	0	0	1
UMEA_3041-1	E	E	ND	O2:H4	ND	ND	ND	UTI induced bacteremia	95	1996	Sweden	0	0	0	0	0	0	0	0	0	0	0	0	0	0	0	0	0	0	0	0	0	0	0	1	0	1	1	0	1	0	1	0	0	1	1	1	1	1
UMEA_3140-1	E	E	ND	O2:H4	ND	ND	ND	UTI induced bacteremia	95	1995	Sweden	0	0	0	0	0	0	0	0	0	0	0	0	0	0	0	0	0	0	0	0	0	0	0	0	0	0	1	0	1	0	1	0	0	1	1	1	1	1
B525	Other	A	A	O-:H5	O2b	-	-	Bird faeces	6165 (37,38,19,37,17,451,26)	2001	Australia	0	0	0	0	0	0	0	0	0	0	0	0	0	0	0	0	0	0	0	0	0	0	0	1	1	0	0	0	1	0	1	1	1	0	0	1	1	1
BS45	Other	-	-	O1:H1	O1	-	-	Human blood	95	2014	Australia	0	0	0	0	0	0	0	0	0	0	0	0	0	0	0	0	0	0	0	0	0	0	0	1	0	0	1	1	1	0	1	0	0	1	1	1	1	1
E8766	Other	A	A	O50/O2:H5	O2b	-	-	Water	1619 (37,38,19,37,17,183,26)	2013	Australia	0	0	0	0	0	0	0	0	0	0	0	0	0	0	0	0	0	0	0	0	0	0	0	1	1	0	0	0	1	0	1	1	1	0	0	1	1	1
E9345	Other	A	A	O120:H5	O-	-	-	Water	95	2013	Australia	0	0	0	0	0	0	0	0	0	0	0	0	0	0	0	0	0	0	0	0	0	0	0	0	1	0	0	0	1	0	1	1	1	0	1	0	0	1
H151	Other	-	-	O1:H1	O1	-	-	Human urinary tract	95	2001	Australia	0	0	0	0	0	0	0	0	0	0	0	0	0	0	0	0	0	0	0	0	0	0	0	1	0	0	1	1	1	0	1	0	1	1	1	1	1	1
H154	Other	-	-	O1:H1	O1	-	-	Human urinary tract	95	2001	Australia	0	0	0	0	0	0	0	0	0	0	0	0	0	0	0	0	0	0	0	0	0	0	0	1	0	0	1	1	1	0	1	0	1	1	1	1	1	1
HVH_3_4-7276001	Other	-	ND	O2:H5	ND	ND	ND	UTI induced bacteremia	95	2004	Denmark	0	0	0	0	1	0	0	0	0	0	0	0	0	0	1	1	0	1	0	0	1	0	0	1	0	0	0	0	1	0	1	0	1	1	0	0	0	1
M664361	Other	C	C	O2:H7	O2a	+	-	Human urinary tract	95	2015	Australia	0	0	0	0	0	0	0	0	0	0	0	0	0	1	1	1	0	1	0	0	0	0	0	1	0	0	1	1	1	0	1	0	1	1	1	1	1	1
UMEA_3632-1	Other	-	ND	O1:H1	ND	ND	ND	UTI induced bacteremia	95	1996	Sweden	0	0	0	0	0	0	0	1	0	0	0	0	0	0	1	1	0	1	0	0	0	0	0	1	0	1	1	1	1	0	1	0	1	1	1	1	1	1
[truncated: 24 more columns]
